# Supplementary material for: Karyological Analysis and DNA Barcoding of Pompia Citron: A First Step toward the Identification of Its Relatives
Source: Plants (Basel). 2019 Mar 31;8(4):83. doi: 10.3390/plants8040083 (PMC6524030; doi:10.3390/plants8040083)
Supplement: Supplementary file 1 [file plants-08-00083-s001.zip]

Archive with 4 entries (3 files):
- Supplemental/
- Supplemental/Supplemental_File1.docx
- Supplemental/Supplementary_file2.xlsx
- Supplemental/Supplementary_file3.xls
