# Supplementary material for: Karyological Analysis and DNA Barcoding of Pompia Citron: A First Step toward the Identification of Its Relatives
Source: Plants (Basel). 2019 Mar 31;8(4):83. doi: 10.3390/plants8040083 (PMC6524030; doi:10.3390/plants8040083)
Supplement: Supplementary file 1 [file plants-08-00083-s001.zip › Supplemental/Supplementary_file2.xlsx]

## Sheet: Suppl_2
Alignmnt at the ITS locus	Species
		1	2	3	4	5	6	7	8	9	10	11	12	13	14	15	16	17	18	19	20	21	22	23	24	25	26	27	28	29	30	31	32	33	34	35	36	37	38	39	40	41	42	43	44	45	46	47	48
Hap1	Pompia,Rhobs el arsa C.aurantium	G	G	A	T	C	A	T	T	G	T	C	G	A	A	A	C	C	T	G	C	C	C	A	G	C	A	G	A	A	C	G	A	C	C	C	G	C	G	A	A	C	C	A	G	T	T	G	A
Hap2	C sinensis	G	G	A	T	C	A	T	T	G	T	C	G	A	A	A	C	C	T	G	C	C	C	A	G	C	A	G	A	A	C	G	A	C	C	C	G	C	G	A	A	C	C	A	G	T	T	G	A
Hap3	Csinensis	G	G	A	T	C	A	T	T	G	T	C	G	A	A	A	C	C	T	G	C	C	C	A	G	C	A	G	A	A	C	G	A	C	C	C	G	C	G	A	A	C	C	A	G	T	T	G	A
Hap4	C.maxima	G	G	A	T	C	A	T	T	G	T	C	G	A	A	A	C	C	T	G	C	C	C	A	G	C	A	G	A	A	C	G	A	C	C	C	G	C	G	A	A	C	C	A	G	T	T	G	A
Hap5	C.bergamia	G	G	A	T	C	A	T	T	G	T	C	G	A	A	A	C	C	T	G	C	C	C	A	G	C	A	G	A	A	C	G	A	C	C	C	G	C	G	A	A	C	C	A	G	T	T	G	A
Hap6	C.reticulata	G	G	A	T	C	A	T	T	G	T	C	G	A	A	A	C	C	T	G	C	C	C	A	G	C	A	G	A	A	C	G	A	C	C	C	G	C	G	A	A	C	C	A	G	T	T	G	A
Hap7	C.micrantha	G	G	A	T	C	A	T	T	G	T	C	G	A	A	A	C	C	T	G	C	C	C	A	G	C	A	G	A	A	C	G	A	C	C	C	G	C	G	A	A	C	C	A	G	T	T	G	A
Hap8	Pompia, Rhobs el arsa, C.medica, C.bergamia	G	G	A	T	C	A	T	T	G	T	T	G	A	A	A	C	C	T	G	C	C	C	A	G	C	A	G	A	A	C	G	A	C	C	C	G	T	G	A	A	C	C	A	G	T	T	G	A
Hap9	limon	G	G	A	T	C	A	T	T	G	T	T	G	A	A	A	C	C	T	G	C	C	C	A	G	C	A	G	A	A	C	G	A	C	C	C	G	T	G	A	A	C	C	A	G	T	T	G	A
		81	82	83	84	85	86	87	88	89	90	91	92	93	94	95	96	97	98	99	100	101	102	103	104	105	106	107	108	109	110	111	112	113	114	115	116	117	118	119	120	121	122	123	124	125	126	127	128
Hap1	Pompia,Rhobs el arsa C.aurantium	C	A	G	C	G	G	G	C	G	C	T	C	C	T	C	C	T	T	C	C	C	G	C	C	C	C	A	C	G	C	C	G	C	G	G	G	G	A	G	A	G	G	G	A	C	T	C	G
Hap2	C sinensis	C	A	G	C	G	G	G	C	G	C	T	C	C	T	C	C	T	T	C	C	C	G	C	C	C	C	A	C	G	C	C	G	C	G	G	G	G	A	G	A	G	G	G	A	C	T	C	G
Hap3	Csinensis	C	A	G	C	G	G	G	C	G	C	T	C	C	T	C	C	T	T	C	C	C	G	C	C	C	C	A	C	G	C	C	G	C	G	G	G	G	A	G	A	G	G	G	A	C	T	C	G
Hap4	C.maxima	C	A	G	C	G	G	G	C	G	C	T	C	C	T	C	C	T	T	C	C	C	G	C	C	C	C	A	C	G	C	C	G	C	G	G	G	G	A	G	A	G	G	G	A	C	T	C	G
Hap5	C.bergamia	C	A	G	C	G	G	G	C	G	C	T	C	C	T	C	C	T	T	C	C	C	G	C	C	C	C	A	T	G	C	C	G	C	G	G	G	G	A	G	A	G	G	G	A	C	T	C	G
Hap6	C.reticulata	C	A	A	C	G	G	G	C	G	C	T	C	C	T	C	C	T	T	C	C	C	G	C	C	C	C	A	T	G	C	C	G	C	G	G	G	G	A	G	A	G	G	G	A	C	T	C	G
Hap7	C.micrantha	C	A	G	C	G	G	G	C	G	C	T	C	C	T	C	C	T	T	C	T	C	G	C	C	C	C	A	C	G	C	C	G	C	G	G	G	G	A	G	A	G	G	G	A	C	T	C	G
Hap8	Pompia, Rhobs el arsa, C.medica, C.bergamia	C	A	G	C	G	G	G	C	G	C	T	C	C	T	C	C	T	T	C	C	C	G	C	C	C	C	A	C	G	C	C	G	C	G	G	G	G	A	G	A	G	G	G	A	C	T	C	G
Hap9	limon	C	A	G	C	G	G	G	C	G	C	T	C	C	T	C	C	T	T	C	C	C	G	C	C	C	C	A	C	G	C	C	G	C	G	G	G	G	A	G	A	G	G	G	A	C	T	C	G
		161	162	163	164	165	166	167	168	169	170	171	172	173	174	175	176	177	178	179	180	181	182	183	184	185	186	187	188	189	190	191	192	193	194	195	196	197	198	199	200	201	202	203	204	205	206	207	208
Hap1	Pompia,Rhobs el arsa C.aurantium	C	G	G	C	G	C	G	G	A	C	T	G	C	G	C	C	A	A	G	G	A	A	A	T	C	T	A	A	C	G	A	G	A	G	A	G	C	A	C	G	C	T	C	C	C	G	C	G
Hap2	C sinensis	C	G	G	C	G	C	G	G	A	C	T	G	C	G	C	C	A	A	G	G	A	A	A	T	C	T	A	A	C	G	A	G	A	G	A	G	C	A	C	G	C	T	C	C	C	G	C	G
Hap3	Csinensis	C	G	G	C	G	C	G	G	A	C	T	G	C	G	C	C	A	A	G	G	A	A	A	T	C	T	A	A	C	G	A	G	A	G	A	G	C	A	C	G	C	T	C	C	C	G	C	G
Hap4	C.maxima	C	G	G	C	G	C	G	G	A	C	T	G	C	G	C	C	A	A	G	G	A	A	A	T	C	T	A	A	C	G	A	G	A	G	A	G	C	A	C	G	C	T	C	C	C	G	C	G
Hap5	C.bergamia	C	G	G	C	G	C	G	G	A	C	T	G	C	G	C	C	A	A	G	G	A	A	A	T	C	T	A	A	C	G	A	G	A	G	A	G	C	A	C	G	C	T	C	C	C	G	C	G
Hap6	C.reticulata	C	G	G	C	G	C	G	G	A	C	T	G	C	G	C	C	A	A	G	G	A	A	A	T	C	T	A	A	C	G	A	G	A	G	A	G	C	A	C	G	C	T	C	C	C	G	C	G
Hap7	C.micrantha	C	G	G	C	G	C	G	G	A	C	T	G	C	G	C	C	A	A	G	G	A	A	A	T	C	T	A	A	C	G	A	G	A	G	A	G	C	A	C	G	C	T	C	C	C	G	C	G
Hap8	Pompia, Rhobs el arsa, C.medica, C.bergamia	C	G	G	C	G	C	G	G	A	C	T	G	C	G	C	C	A	A	G	G	A	A	A	T	C	T	A	A	C	G	A	G	A	G	A	G	C	A	C	G	C	T	C	C	C	G	C	G
Hap9	limon	C	G	G	C	G	C	G	G	A	C	T	G	C	G	C	C	A	A	G	G	A	A	A	T	C	T	A	A	C	G	A	G	A	G	A	G	C	A	C	G	C	T	C	C	C	G	C	G
		241	242	243	244	245	246	247	248	249	250	251	252	253	254	255	256	257	258	259	260	261	262	263	264	265	266	267	268	269	270	271	272	273	274	275	276	277	278	279	280	281	282	283	284	285	286	287	288
Hap1	Pompia,Rhobs el arsa C.aurantium	C	C	T	T	C	T	T	T	C	A	C	A	T	G	T	A	T	C	C	A	A	A	A	C	G	A	C	T	C	T	C	G	G	C	A	A	C	G	G	A	T	A	T	C	T	C	G	G
Hap2	C sinensis	C	C	T	T	C	T	T	T	C	A	C	A	T	G	T	A	T	C	C	A	A	A	A	C	G	A	C	T	C	T	C	G	G	C	A	A	C	G	G	A	T	A	T	C	T	C	G	G
Hap3	Csinensis	C	C	T	T	C	T	T	T	C	A	C	A	T	G	T	A	T	C	C	A	A	A	A	C	G	A	C	T	C	T	C	G	G	C	A	A	C	G	G	A	T	A	T	C	T	C	G	G
Hap4	C.maxima	C	C	T	T	C	T	T	T	C	A	C	A	T	G	T	A	T	C	C	A	A	A	A	C	G	A	C	T	C	T	C	G	G	C	A	A	C	G	G	A	T	A	T	C	T	C	G	G
Hap5	C.bergamia	C	C	T	T	C	T	T	T	C	A	C	A	T	G	T	A	T	C	C	A	A	A	A	C	G	A	C	T	C	T	C	G	G	C	A	A	C	G	G	A	T	A	T	C	T	C	G	G
Hap6	C.reticulata	C	C	T	T	C	T	T	T	C	A	C	A	T	G	T	A	T	C	C	A	A	A	A	C	G	A	C	T	C	T	C	G	G	C	A	A	C	G	G	A	T	A	T	C	T	C	G	G
Hap7	C.micrantha	C	C	T	T	C	T	T	T	C	A	C	A	T	G	C	A	T	C	C	A	A	A	A	C	G	A	C	T	C	T	C	G	G	C	A	A	C	G	G	A	T	A	T	C	T	C	G	G
Hap8	Pompia, Rhobs el arsa, C.medica, C.bergamia	C	C	T	T	C	T	T	T	C	A	C	A	T	G	T	A	T	C	C	A	A	A	A	C	G	A	C	T	C	T	C	G	G	C	A	A	C	G	G	A	T	A	T	C	T	C	G	G
Hap9	limon	C	C	T	T	C	T	T	T	C	A	C	A	T	G	T	A	T	C	C	A	A	A	A	C	G	A	C	T	C	T	C	G	G	C	A	A	C	G	G	A	T	A	T	C	T	C	G	G
		321	322	323	324	325	326	327	328	329	330	331	332	333	334	335	336	337	338	339	340	341	342	343	344	345	346	347	348	349	350	351	352	353	354	355	356	357	358	359	360	361	362	363	364	365	366	367	368
Hap1	Pompia,Rhobs el arsa C.aurantium	G	A	T	A	C	T	T	G	G	T	G	T	G	A	A	T	T	G	C	A	G	A	A	T	C	C	C	G	T	G	A	A	C	C	A	T	C	G	A	G	T	C	T	T	T	G	A	A
Hap3	C sinensis	G	A	T	A	C	T	T	G	G	T	G	T	G	A	A	T	T	G	C	A	G	A	A	T	C	C	C	G	T	G	A	A	C	C	A	T	C	G	A	G	T	C	T	T	T	G	A	A
Hap2	Csinensis	G	A	T	A	C	T	T	G	G	T	G	T	G	A	A	T	T	G	C	A	G	A	A	T	C	C	C	G	T	G	A	A	C	C	A	T	C	G	A	G	T	C	T	T	T	G	A	A
Hap4	C.maxima	G	A	T	A	C	T	T	G	G	T	G	T	G	A	A	T	T	G	C	A	G	A	A	T	C	C	C	G	T	G	A	A	C	C	A	T	C	G	A	G	T	C	T	T	T	G	A	A
Hap5	C.bergamia	G	A	T	A	C	T	T	G	G	T	G	T	G	A	A	T	T	G	C	A	G	A	A	T	C	C	C	G	T	G	A	A	C	C	A	T	C	G	A	G	T	C	T	T	T	G	A	A
Hap6	C.reticulata	G	A	T	A	C	T	T	G	G	T	G	T	G	A	A	T	T	G	C	A	G	A	A	T	C	C	C	G	T	G	A	A	C	C	A	T	C	G	A	G	T	C	T	T	T	G	A	A
Hap7	C.micrantha	G	A	T	A	C	T	T	G	G	T	G	T	G	A	A	T	T	G	C	A	G	A	A	T	C	C	C	G	T	G	A	A	C	C	A	T	C	G	A	G	T	C	T	T	T	G	A	A
Hap8	Pompia, Rhobs el arsa, C.medica, C.bergamia	G	A	T	A	C	T	T	G	G	T	G	T	G	A	A	T	T	G	C	A	G	A	A	T	C	C	C	G	T	G	A	A	C	C	A	T	C	G	A	G	T	C	T	T	T	G	A	A
Hap9	limon	G	A	T	A	C	T	T	G	G	T	G	T	G	A	A	T	T	G	C	A	G	A	A	T	C	C	C	G	T	G	A	A	C	C	A	T	C	G	A	G	T	C	T	T	T	G	A	A
		401	402	403	404	405	406	407	408	409	410	411	412	413	414	415	416	417	418	419	420	421	422	423	424	425	426	427	428	429	430	431	432	433	434	435	436	437	438	439	440	441	442	443	444	445	446	447	448
Hap1	Pompia,Rhobs el arsa C.aurantium	G	C	A	C	G	T	C	T	G	C	C	T	G	G	G	T	G	T	C	A	C	G	C	A	T	C	G	T	T	G	C	C	C	C	A	C	C	C	C	A	C	C	C	C	C	C	C	A
Hap2	C sinensis	G	C	A	C	G	T	C	T	G	C	C	T	G	G	G	T	G	T	C	A	C	G	C	A	T	C	G	T	T	G	C	C	C	C	A	C	C	C	C	A	C	C	C	C	C	C	C	A
Hap3	Csinensis	G	C	A	C	G	T	C	T	G	C	C	T	G	G	G	T	G	T	C	A	C	G	C	A	T	C	G	T	T	G	C	C	C	C	A	C	C	C	C	A	C	C	C	C	C	C	C	A
Hap4	C.maxima	G	C	A	C	G	T	C	T	G	C	C	T	G	G	G	T	G	T	C	A	C	G	C	A	T	C	G	T	T	G	C	C	C	C	A	C	C	C	C	A	C	C	C	C	C	C	C	A
Hap5	C.bergamia	G	C	A	C	G	T	C	T	G	C	C	T	G	G	G	T	G	T	C	A	C	G	C	A	T	C	G	T	T	G	C	C	C	C	A	C	C	C	C	A	C	C	C	C	C	C	C	A
Hap6	C.reticulata	G	C	A	C	G	T	C	T	G	C	C	T	G	G	G	T	G	T	C	A	C	G	C	A	T	C	G	T	T	G	C	C	C	C	A	C	C	C	C	A	C	C	C	C	C	C	C	A
Hap7	C.micrantha	G	C	A	C	G	T	C	T	G	C	C	T	G	G	G	T	G	T	C	A	C	G	C	A	T	C	G	T	T	G	C	C	C	C	A	C	C	C	C	A	C	C	C	C	C	C	C	A
Hap8	Pompia, Rhobs el arsa, C.medica, C.bergamia	G	C	A	C	G	T	C	T	G	C	C	T	G	G	G	T	G	T	C	A	C	G	C	A	T	C	G	T	T	G	C	C	C	C	A	C	C	C	C	A	C	C	C	C	C	C	C	A
Hap9	limon	G	C	A	C	G	T	C	T	G	C	C	T	G	G	G	T	G	T	C	A	C	G	C	A	T	C	G	T	T	G	C	C	C	C	A	C	C	C	C	A	C	C	C	C	C	C	C	A
		481	482	483	484	485	486	487	488	489	490	491	492	493	494	495	496	497	498	499	500	501	502	503	504	505	506	507	508	509	510	511	512	513	514	515	516	517	518	519	520	521	522	523	524	525	526	527	528
Hap1	Pompia,Rhobs el arsa C.aurantium	A	G	A	T	T	G	G	C	C	T	C	C	C	G	T	G	C	G	C	T	G	A	C	C	G	C	T	C	G	C	G	G	T	T	G	G	C	C	C	A	A	A	T	A	T	G	A	G
Hap2	C sinensis	A	G	A	T	T	G	G	C	C	T	C	C	C	G	T	G	C	G	C	T	G	A	C	C	G	C	T	C	G	C	G	G	T	T	G	G	C	C	C	A	A	A	T	A	T	G	A	G
Hap3	Csinensis	A	G	A	T	T	G	G	C	C	T	C	C	C	G	T	G	C	G	C	T	G	A	C	C	G	C	T	C	G	C	G	G	T	T	G	G	C	C	C	A	A	A	T	C	T	G	A	G
Hap4	C.maxima	A	G	A	T	T	G	G	C	C	T	C	C	C	G	T	G	C	G	C	T	G	A	C	C	G	C	T	C	G	C	G	G	T	T	G	G	C	C	C	A	A	A	T	A	T	G	A	G
Hap5	C.bergamia	A	G	A	T	T	G	G	C	C	T	C	C	C	G	T	G	C	G	C	T	G	A	C	C	G	C	T	C	G	C	G	G	T	T	G	G	C	C	C	A	A	A	T	A	T	G	A	G
Hap6	C.reticulata	A	G	A	T	T	G	G	C	C	T	C	C	C	G	T	G	C	G	C	T	G	A	C	C	G	C	T	C	G	C	G	G	T	T	G	G	C	C	C	A	A	A	T	C	T	G	A	G
Hap7	C.micrantha	A	G	A	T	T	G	G	C	C	T	C	C	C	G	T	G	C	G	C	T	G	A	C	C	G	C	T	C	G	C	G	G	T	T	G	G	C	C	C	A	A	A	T	A	T	G	A	G
Hap8	Pompia, Rhobs el arsa, C.medica, C.bergamia	A	G	A	T	T	G	G	C	C	T	C	C	C	G	T	G	C	G	C	T	G	A	C	C	G	C	T	C	G	C	G	G	T	T	G	G	C	C	C	A	A	A	T	A	T	G	A	G
Hap9	limon	A	G	A	T	T	G	G	C	C	T	C	C	C	G	T	G	C	G	C	T	G	A	C	C	G	C	T	C	G	C	G	G	T	T	G	G	C	C	C	A	A	A	T	A	T	G	A	G
		561	562	563	564
Hap1	Pompia,Rhobs el arsa C.aurantium	T	G	A	A
Hap2	C sinensis	T	G	A	A
Hap3	Csinensis	T	G	A	A
Hap4	C.maxima	T	G	A	A
Hap5	C.bergamia	T	G	A	A
Hap6	C.reticulata	T	G	A	A
Hap7	C.micrantha	T	G	A	A
Hap8	Pompia, Rhobs el arsa, C.medica, C.bergamia	T	G	A	A
Hap9	limon	T	G	A	A
[truncated: 32 more columns]
