# Supplementary material for: Karyological Analysis and DNA Barcoding of Pompia Citron: A First Step toward the Identification of Its Relatives
Source: Plants (Basel). 2019 Mar 31;8(4):83. doi: 10.3390/plants8040083 (PMC6524030; doi:10.3390/plants8040083)
Supplement: Supplementary file 1 [file plants-08-00083-s001.zip › Supplemental/Supplementary_file3.xls]

## Sheet: psbA_formato
a) psbA_trnH
		1	2	3	4	5	6	7	8	9	10	11	12	13	14	15	16	17	18	19	20	21	22	23	24	25	26	27	28	29	30	31	32	33	34	35	36	37	38	39	40	41	42	43	44	45	46	47	48
Hap1	Pompia, Rhobs el arsa, C.bergamia, C.limon, C.aurantium	T	C	C	G	C	C	C	C	T	C	C	G	C	T	A	T	T	T	A	C	A	C	A	A	T	T	T	T	G	A	A	A	T	A	C	A	A	A	G	A	T	C	T	A	A	A	A	T
Hap2	C.sinensis	T	C	C	G	C	C	C	C	T	C	C	G	C	T	A	T	T	T	A	C	A	C	A	A	T	T	T	T	G	A	A	A	T	A	C	A	A	A	G	A	T	C	T	C	A	A	A	T
Hap3	C.maxima	T	C	C	G	C	C	C	C	T	C	C	G	C	T	A	T	T	T	A	C	A	C	A	A	T	T	T	T	G	A	A	A	T	A	C	A	A	A	G	A	T	C	T	A	A	A	A	T
Hap4	C.micrantha	T	C	C	G	C	C	C	C	T	C	C	G	C	T	A	T	T	T	A	C	A	C	A	A	T	T	T	T	G	A	A	A	T	A	C	A	A	A	G	A	T	C	T	C	A	A	A	T
Hap5	C.reticulata	T	C	C	G	C	C	C	C	T	C	C	G	C	T	A	T	T	T	A	C	A	C	A	A	T	T	T	T	G	A	A	A	T	A	C	A	A	A	G	A	T	C	T	C	A	A	A	T
Hap6	C.medica	T	C	C	G	C	C	C	C	T	C	C	G	C	T	A	T	T	T	A	C	A	C	A	A	T	T	T	T	G	A	A	A	T	A	C	A	A	A	G	A	T	C	T	A	A	A	A	T
																				1	1	1	1	1	1	1	1	1	1	1	1	1	1	1	1	1	1	1	1	1	1	1	1	1	1	1	1	1	1
		81	82	83	84	85	86	87	88	89	90	91	92	93	94	95	96	97	98	99	100	101	102	103	104	105	106	107	108	109	110	111	112	113	114	115	116	117	118	119	120	121	122	123	124	125	126	127	128
Hap1	Pompia, Rhobs el arsa, C.bergamia, C.limon, C.aurantium	T	A	C	T	T	A	T	G	A	A	G	A	G	C	C	A	A	A	T	G	A	A	G	A	T	C	G	A	A	G	A	G	C	A	G	A	A	A	A	C	T	A	C	A	A	C	C	T
Hap2	C.sinensis	T	A	C	T	T	A	T	G	A	A	G	A	A	C	C	A	A	A	T	G	A	A	A	A	T	C	G	A	A	G	G	G	C	A	G	A	A	A	A	C	T	A	C	A	A	C	C	T
Hap3	C.maxima	T	A	C	T	T	A	T	G	A	A	G	A	G	C	C	A	A	A	T	G	A	A	G	A	T	C	G	A	A	G	A	G	C	A	G	A	A	A	A	C	T	A	C	A	A	C	C	T
Hap4	C.micrantha	T	A	C	T	T	A	T	G	A	A	G	A	G	C	C	A	A	A	T	G	A	A	G	A	T	C	G	A	A	G	G	G	C	A	G	A	A	A	A	C	T	A	C	A	A	C	C	T
Hap5	C.reticulata	T	A	C	T	T	A	T	G	A	A	G	A	G	C	C	A	A	A	T	G	A	A	G	A	T	C	G	A	A	G	G	G	A	A	G	A	A	A	A	C	T	A	C	A	A	C	C	T
Hap6	C.medica	T	A	C	T	T	A	T	G	A	A	G	A	G	C	C	A	A	A	T	G	A	A	G	A	T	C	G	A	A	G	A	G	C	A	G	A	A	A	A	C	T	A	C	A	A	C	C	T
		161	162	163	164	165	166	167	168	169	170	171	172	173	174	175	176	177	178	179	180	181	182	183	184	185	186	187	188	189	190	191	192	193	194	195	196	197	198	199	200	201	202	203	204	205	206	207	208
Hap1	Pompia, Rhobs el arsa, C.bergamia, C.limon, C.aurantium	A	C	T	G	T	A	A	A	A	T	T	A	G	A	A	A	-	-	-	-	-	-	-	-	C	T	A	A	T	T	T	C	T	A	A	T	T	A	A	T	A	A	T	C	T	A	A	T
Hap2	C.sinensis	A	C	T	G	T	A	A	A	A	T	T	A	G	A	A	A	A	T	G	C	G	A	C	T	C	G	A	A	T	T	T	C	T	A	A	T	T	A	A	T	A	A	T	C	T	A	A	T
Hap3	C.maxima	A	C	T	G	T	A	A	A	A	T	T	A	G	A	A	A	-	-	-	-	-	-	-	-	C	T	A	A	T	T	T	C	T	A	A	T	T	A	A	T	A	A	T	C	T	A	A	T
Hap4	C.micrantha	A	C	T	G	T	A	A	A	A	T	T	A	G	A	A	A	A	T	G	C	G	A	C	T	C	T	A	A	T	T	T	C	T	A	A	T	T	A	A	T	A	A	T	C	T	A	A	T
Hap5	C.reticulata	A	C	T	G	T	A	A	A	A	T	T	C	G	A	A	A	A	T	G	C	G	A	C	T	C	T	A	A	T	T	T	C	T	A	A	T	T	A	A	T	A	A	T	C	T	A	A	T
Hap6	C.medica	A	C	T	G	T	A	A	A	A	T	T	A	G	A	A	A	-	-	-	-	-	-	-	-	C	T	A	A	T	T	T	C	T	A	A	T	T	A	A	T	A	A	T	C	T	A	A	T
		241	242	243	244	245	246	247	248	249	250	251	252	253	254	255	256	257	258	259	260	261	262	263	264	265	266	267	268	269	270	271	272	273	274	275	276	277	278	279	280	281	282	283	284	285	286	287	288
Hap1	Pompia, Rhobs el arsa, C.bergamia, C.limon, C.aurantium	G	T	A	T	T	A	G	C	G	C	A	T	A	C	C	A	A	C	A	A	T	A	T	C	A	T	A	C	T	A	A	A	T	C	A	A	A	G	A	A	A	G	A	A	A	-	-	-
Hap2	C.sinensis	G	T	A	T	T	A	G	C	G	C	A	T	A	C	C	A	A	C	A	A	T	A	T	C	A	T	A	C	T	A	A	A	T	C	A	A	A	G	A	A	A	G	A	A	A	-	-	-
Hap3	C.maxima	G	T	A	T	T	A	G	C	G	C	A	T	A	C	C	A	A	C	A	A	T	A	T	C	A	T	A	C	T	A	A	A	T	C	A	A	A	G	A	A	A	G	A	A	A	-	-	-
Hap4	C.micrantha	G	T	A	T	T	A	G	C	G	C	A	T	A	C	C	A	A	C	A	A	T	A	T	C	A	T	A	C	T	A	A	A	T	C	A	A	A	G	A	A	A	G	A	A	A	-	-	-
Hap5	C.reticulata	G	T	A	T	T	A	G	C	G	C	A	T	A	C	C	A	A	T	A	A	T	A	T	C	A	T	A	C	T	A	A	A	T	C	A	A	A	G	A	A	A	G	A	A	A	T	C	A
Hap6	C.medica	G	T	A	T	T	A	G	C	G	C	A	T	A	C	C	A	A	C	A	A	T	A	T	C	A	T	A	C	T	A	A	A	T	C	A	A	A	G	A	A	A	G	A	A	A	-	-	-
		321	322	323	324	325	326	327	328	329	330	331	332	333	334	335	336	337	338	339	340	341	342	343	344	345	346	347	348	349	350	351	352	353	354	355	356	357	358	359	360	361	362	363	364	365	366	367	368
Hap1	Pompia, Rhobs el arsa, C.bergamia, C.limon, C.aurantium	A	A	A	A	A	A	A	A	A	A	A	A	T	G	A	A	C	T	A	A	A	A	A	C	T	A	A	T	A	A	A	G	A	A	C	C	C	C	G	A	T	A	A	A	G	A	A	A
Hap2	C.sinensis	A	A	A	A	A	A	A	-	-	-	-	-	T	G	A	A	C	T	A	A	A	A	A	C	T	A	A	T	A	A	A	G	A	A	C	C	C	C	G	A	T	A	A	A	G	A	A	A
Hap3	C.maxima	A	A	A	A	A	A	A	A	A	A	A	A	T	G	A	A	C	T	A	A	A	A	A	C	T	A	A	T	A	A	A	G	A	A	C	C	C	C	G	A	T	A	A	A	G	A	A	A
Hap4	C.micrantha	A	A	A	A	A	A	A	A	A	A	A	A	T	G	A	A	C	T	A	A	A	A	A	C	T	A	A	T	A	A	A	G	A	A	C	C	C	C	G	A	T	A	A	A	G	A	A	A
Hap5	C.reticulata	A	A	A	A	A	A	A	A	A	A	A	-	T	G	A	A	C	T	A	A	A	A	A	C	T	A	A	T	A	A	A	G	A	A	C	C	C	C	G	A	T	A	A	A	G	A	A	A
Hap6	C.medica	A	A	A	A	A	A	A	A	A	A	A	-	T	G	A	A	C	T	A	A	A	A	A	C	T	A	A	T	A	A	A	G	A	A	C	C	C	C	G	A	T	A	A	A	G	A	A	A
		401	402	403	404	405	406	407	408	409	410	411	412	413	414	415	416	417	418	419	420	421	422	423	424	425	426	427	428	429	430	431	432	433	434	435	436	437	438	439	440	441	442	443	444	445	446	447	448
Hap1	Pompia, Rhobs el arsa, C.bergamia, C.limon, C.aurantium	A	G	C	T	G	G	G	G	G	T	C	A	G	T	A	T	T	G	A	T	C	C	G	T	T	A	T	T	T	T	C	A	A	A	A	A	C	C	C	G	C	C	T	A	C	A	C	A
Hap2	C.sinensis	A	G	C	T	G	G	G	G	G	T	C	A	G	T	A	T	T	G	A	T	C	C	G	T	T	A	T	T	T	T	C	A	A	A	A	A	C	C	C	G	C	C	T	A	C	A	C	A
Hap3	C.maxima	A	G	C	T	G	G	G	G	G	T	C	A	G	T	A	T	T	G	A	T	C	C	G	T	T	A	T	T	T	T	C	A	A	A	A	A	C	C	C	G	C	C	T	A	C	A	C	A
Hap4	C.micrantha	A	G	C	T	G	G	G	G	G	T	C	A	G	T	A	T	T	G	A	T	C	C	G	T	T	A	T	T	T	T	C	A	A	A	A	A	C	C	C	G	C	C	T	A	C	A	C	A
Hap5	C.reticulata	A	G	C	T	G	G	G	G	G	T	C	A	G	T	A	T	T	G	A	T	C	C	G	T	T	A	T	T	T	T	C	A	A	A	A	A	C	C	C	G	C	C	T	A	C	A	C	A
Hap6	C.medica	A	G	C	T	G	G	G	G	G	T	C	A	G	T	A	T	T	G	A	T	C	C	G	T	T	A	T	T	T	T	C	A	A	A	A	A	C	C	C	G	C	C	T	A	C	A	C	A
		481	482	483	484	485	486	487	488	489	490	491	492	493	494	495	496	497	498	499	500	501	502	503	504	505	506	507	508	509	510	511	512	513	514	515	516	517	518	519	520	521	522	523	524	525	526	527	528
Hap1		A	T	T	A	A	A	A	A	T	G	G	G	T	A	A	T	C	C	T	G	A	G	C	C	A	A	A	T	C	C	T	C	T	T	C	T	C	T	T	T	T	C	C	A	A	G	A	A
Hap2		A	T	T	A	A	A	A	A	T	G	G	G	T	A	A	T	C	C	T	G	A	G	C	C	A	A	A	T	C	C	T	C	T	T	C	T	C	T	T	T	T	C	C	A	A	G	A	A
Hap3		A	T	T	A	A	A	A	A	T	G	G	G	T	A	A	T	C	C	T	G	A	G	C	C	A	A	A	T	C	C	T	C	T	T	C	T	C	T	T	T	T	C	C	A	A	G	A	A
Hap4		A	T	T	A	A	A	A	A	T	G	G	G	T	A	A	T	C	C	T	G	A	G	C	C	A	A	A	T	C	C	T	C	T	T	C	T	C	T	T	T	T	C	C	A	A	G	A	A
Hap5		A	T	T	A	A	A	A	A	T	G	G	G	T	A	A	T	C	C	T	G	A	G	C	C	A	A	A	T	C	C	T	C	T	T	C	T	C	T	T	T	T	C	C	A	A	G	A	A
Hap6		A	T	T	A	A	A	A	A	T	G	G	G	T	A	A	T	C	C	T	G	A	G	C	C	A	A	A	T	C	C	T	C	T	T	C	T	C	T	T	T	T	C	C	A	A	G	A	A
		561	562	563	564	565	566	567	568	569	570	571	572	573	574	575	576	577	578	579	580	581	582	583	584	585	586	587	588	589	590	591	592	593	594	595	596	597	598	599	600	601	602	603	604	605	606	607	608
Hap1	Pompia, Rhobs el arsa, C.bergamia, C.limon, C.aurantium	T	A	G	G	T	G	C	A	G	A	G	A	C	T	C	A	A	T	G	G	A	A	G	C	T	G	T	T	C	T	A	A	C	A	A	A	T	G	G	A	G	T	T	G	A	C	T	G
Hap2	C.sinensis	T	A	G	G	T	G	C	A	G	A	G	A	C	T	C	A	A	T	G	G	A	A	G	C	T	G	T	T	C	T	A	A	C	A	A	A	T	G	G	A	G	T	T	G	A	C	T	G
Hap3	C.maxima	T	A	G	G	T	G	C	A	G	A	G	A	C	T	C	A	A	T	G	G	A	A	G	C	T	G	T	T	C	T	A	A	C	A	A	A	T	G	G	A	G	T	T	G	A	C	T	G
Hap4	C.micrantha	T	A	G	G	T	G	C	A	G	A	G	A	C	T	C	A	A	T	G	G	A	A	G	C	T	G	T	T	C	T	A	A	C	A	A	A	T	G	G	A	G	T	T	G	A	C	T	G
Hap5	C.reticulata	T	A	G	G	T	G	C	A	G	A	G	A	C	T	C	A	A	T	G	G	A	A	G	C	T	G	T	T	C	T	A	A	C	A	A	A	T	G	G	A	G	T	T	G	A	C	T	G
Hap6	C.medica	T	A	G	G	T	G	C	A	G	A	G	A	C	T	C	A	A	T	G	G	A	A	G	C	T	G	T	T	C	T	A	A	C	A	A	A	T	G	G	A	G	T	T	G	A	C	T	G
		641	642	643	644	645	646	647	648	649	650	651	652	653	654	655	656	657	658	659	660	661	662	663	664	665	666	667	668	669	670	671	672	673	674	675	676	677	678	679	680	681	682	683	684	685	686	687	688
Hap1	Pompia, Rhobs el arsa, C.bergamia, C.limon, C.aurantium	G	A	A	T	G	C	T	T	C	T	A	T	C	G	A	A	T	A	T	C	G	A	A	A	C	T	C	G	A	T	A	A	A	G	G	A	T	G	A	A	G	G	A	T	A	A	G	G
Hap2	C.sinensis	G	A	A	T	G	C	T	T	C	T	A	T	C	G	A	A	T	A	T	C	G	A	A	A	C	T	C	G	A	T	A	A	A	G	G	A	T	G	A	A	G	G	A	T	A	A	G	G
Hap3	C.maxima	G	A	A	T	G	C	T	T	C	T	A	T	C	G	A	A	T	A	T	C	G	A	A	A	C	T	C	G	A	T	A	A	A	G	G	A	T	G	A	A	G	G	A	T	A	A	G	G
Hap4	C.micrantha	G	A	A	T	G	C	T	T	C	T	A	T	C	G	A	A	T	A	T	C	G	A	A	A	C	T	C	G	A	T	A	A	A	G	G	A	T	G	A	A	G	G	A	T	A	A	G	G
Hap5	C.reticulata	G	A	A	T	G	C	T	T	C	T	A	T	C	G	A	A	T	A	T	C	G	A	A	A	C	T	C	G	A	T	A	A	A	G	G	A	T	G	A	A	G	G	A	T	A	A	G	G
Hap6	C.medica	G	A	A	T	G	C	T	T	C	T	A	T	C	G	A	A	T	A	T	C	G	A	A	A	C	T	C	G	A	T	A	A	A	G	G	A	T	G	A	A	G	G	A	T	A	A	G	G
		721	722	723	724	725	726	727	728	729	730	731	732	733	734	735	736	737	738	739	740	741	742	743	744	745	746	747	748	749	750	751	752	753	754	755	756	757	758	759	760	761	762	763	764	765	766	767	768
Hap1	Pompia, Rhobs el arsa, C.bergamia, C.limon, C.aurantium	A	A	C	T	C	A	A	A	A	A	T	C	A	C	A	A	C	C	A	A	A	T	A	C	G	T	A	T	T	T	C	T	T	T	T	T	A	T	G	A	A	A	A	A	G	A	A	A
Hap2	C.sinensis	A	A	C	T	C	A	A	A	A	A	T	C	A	C	A	A	C	C	A	A	A	T	A	C	G	T	A	T	T	T	C	T	T	T	T	T	A	T	G	A	A	A	A	A	G	A	A	A
Hap3	C.maxima	A	A	C	T	C	A	A	A	A	A	T	C	A	C	A	A	C	C	A	A	A	T	A	C	G	T	A	T	T	T	C	T	T	T	T	T	A	T	G	A	A	A	A	A	G	A	A	A
Hap4	C.micrantha	A	A	C	T	C	A	A	A	A	A	T	C	A	C	A	A	C	C	A	A	A	T	A	C	G	T	A	T	T	C	C	T	T	T	T	T	A	T	G	A	A	A	A	A	G	A	A	A
Hap5	C.reticulata	A	A	C	T	C	A	A	A	A	A	T	C	A	C	A	A	C	C	A	A	A	T	A	C	G	T	A	T	T	T	C	T	T	T	T	T	A	T	G	A	A	A	A	A	G	A	A	A
Hap6	C.medica	A	A	C	T	C	A	A	A	A	A	T	C	A	C	A	A	C	C	A	A	A	T	A	C	G	T	A	T	T	T	C	T	T	T	T	T	A	T	G	A	A	A	A	A	G	A	A	A
		801	802	803	804	805	806	807	808	809	810	811	812	813	814	815	816	817	818	819	820	821	822	823	824	825	826	827	828	829	830	831	832	833	834	835	836	837	838	839	840	841	842	843	844	845	846	847	848
Hap1	Pompia, Rhobs el arsa, C.bergamia, C.limon, C.aurantium	C	T	A	A	G	T	T	G	A	A	G	A	A	A	G	A	A	T	C	G	A	A	T	A	T	T	C	C	C	G	G	C	T	C	A	A	A	T	C	A	T	T	C	A	C	T	C	C
Hap2	C.sinensis	C	T	A	A	G	T	T	G	A	A	G	A	A	A	G	A	A	T	C	G	A	A	T	A	T	T	C	C	C	G	G	C	T	C	A	A	A	T	C	A	T	T	C	A	C	T	C	C
Hap3	C.maxima	C	T	A	A	G	T	T	G	A	A	G	A	A	A	G	A	A	T	C	G	A	A	T	A	T	T	C	C	C	G	G	C	T	C	A	A	A	T	C	A	T	T	C	A	C	T	C	C
Hap4	C.micrantha	C	T	A	A	G	T	T	G	A	A	G	A	A	A	G	A	A	T	C	G	A	A	T	A	T	T	C	C	C	G	G	C	T	C	A	A	A	T	C	A	T	T	C	A	C	T	C	C
Hap5	C.reticulata	C	T	A	A	G	T	T	G	A	A	G	A	A	A	G	A	A	T	C	G	A	A	T	A	T	T	C	C	C	G	G	C	T	C	A	A	A	T	C	A	T	T	C	A	C	T	C	C
Hap6	C.medica	C	T	A	A	G	T	T	G	A	A	G	A	A	A	G	A	A	T	C	G	A	A	T	A	T	T	C	C	C	G	G	C	T	C	A	A	A	T	C	A	T	T	C	A	C	T	C	C
		881	882	883	884	885	886	887	888	889	890	891	892	893	894	895	896	897	898	899	900	901	902	903	904	905	906	907	908	909	910	911	912	913	914	915	916	917	918	919	920	921	922	923	924	925	926	927	928
Hap1	Pompia, Rhobs el arsa, C.bergamia, C.limon, C.aurantium	C	T	T	T	T	G	A	A	G	A	A	C	T	G	A	T	T	A	A	T	C	G	G	A	C	G	A	G	A	A	T	A	A	A	G	A	T	A	G	A	G	T	C	C	C	A	T	T
Hap2	C.sinensis	C	T	T	T	T	G	A	A	G	A	A	C	T	G	A	T	T	A	A	T	C	G	G	A	C	G	A	G	A	A	T	A	A	A	G	A	T	A	G	A	G	T	C	C	C	A	T	T
Hap3	C.maxima	C	T	T	T	T	G	A	A	G	A	A	C	T	G	A	T	T	A	A	T	C	G	G	A	C	G	A	G	A	A	T	A	A	A	G	A	T	A	G	A	G	T	C	C	C	A	T	T
Hap4	C.micrantha	C	T	T	T	T	G	A	A	G	A	A	C	T	G	A	T	T	A	A	T	C	G	G	A	C	G	A	G	A	A	T	A	A	A	G	A	T	A	G	A	G	T	C	C	C	A	T	T
Hap5	C.reticulata	C	T	T	T	T	G	A	A	G	A	A	C	T	G	A	T	T	A	A	T	C	G	G	A	C	G	A	G	A	A	T	A	A	A	G	A	T	A	G	A	G	T	C	C	C	A	T	T
Hap6	C.medica	C	T	T	T	T	G	A	A	G	A	A	C	T	G	A	T	T	A	A	T	C	G	G	A	C	G	A	G	A	A	T	A	A	A	G	A	T	A	G	A	G	T	C	C	C	A	T	T
																																								1	1	1	1	1	1	1	1	1	1
		961	962	963	964	965	966	967	968	969	970	971	972	973	974	975	976	977	978	979	980	981	982	983	984	985	986	987	988	989	990	991	992	993	994	995	996	997	998	999	1000	1001	1002	1003	1004	1005	1006	1007	1008
Hap1	Pompia, Rhobs el arsa, C.bergamia, C.limon, C.aurantium	A	A	T	T	T	A	G	A	G	T	A	A	A	A	G	G	A	A	A	A	T	C	C	G	T	C	G	A	C	T	T	T	A	G	A	A	A	T	C	G	T	G	A	G	G	G	T	T
Hap2	C.sinensis	A	A	T	T	T	A	G	A	G	T	A	A	A	A	G	G	A	A	A	A	T	C	C	G	T	C	G	A	C	T	T	T	A	G	A	A	A	T	C	G	T	G	A	G	G	G	T	T
Hap3	C.maxima	A	A	T	T	T	A	G	A	G	T	A	A	A	A	G	G	A	A	A	A	T	C	C	G	T	C	G	A	C	T	T	T	A	G	A	A	A	T	C	G	T	G	A	G	G	G	T	T
Hap4	C.micrantha	A	A	T	T	T	A	G	A	G	T	A	A	A	A	G	G	A	A	A	A	T	C	C	G	T	C	G	A	C	T	T	T	A	G	A	A	A	T	C	G	T	G	A	G	G	G	T	T
Hap5	C.reticulata	A	A	T	T	T	A	G	A	G	T	A	A	A	A	G	G	A	A	A	A	T	C	C	G	T	C	G	A	C	T	T	T	A	G	A	A	A	T	C	G	T	G	A	G	G	G	T	T
Hap6	C.medica	A	A	T	T	T	A	G	A	G	T	A	A	A	A	G	G	A	A	A	A	T	C	C	G	T	C	G	A	C	T	T	T	A	G	A	A	A	T	C	G	T	G	A	G	G	G	T	T
b) trnL intron		1	2	3	4	5	6	7	8	9	10	11	12	13	14	15	16	17	18	19	20	21	22	23	24	25	26	27	28	29	30	31	32	33	34	35	36	37	38	39	40	41	42	43	44	45	46	47	48
Hap1	Pompia, Rhobs el arsa, C.bergamia, C.limon, C.aurantium	C	C	C	A	G	G	A	A	T	T	A	A	A	A	A	T	G	G	G	T	A	A	T	C	C	T	G	A	G	C	C	A	A	A	T	C	C	T	C	T	T	C	T	C	T	T	T	T
Hap2	C.sinensis	C	C	C	A	G	G	A	A	T	T	A	A	A	A	A	T	G	G	G	T	A	A	T	C	C	T	G	A	G	C	C	A	A	A	T	C	C	T	C	T	T	C	T	C	T	T	T	T
Hap3	C.maxima	C	C	C	A	G	G	A	A	T	T	A	A	A	A	A	T	G	G	G	T	A	A	T	C	C	T	G	A	G	C	C	A	A	A	T	C	C	T	C	T	T	C	T	C	T	T	T	T
Hap4	C.micrantha	C	C	C	A	G	G	A	A	T	T	A	A	A	A	A	T	G	G	G	T	A	A	T	C	C	T	G	A	G	C	C	A	A	A	T	C	C	T	C	T	T	C	T	C	T	T	T	T
Hap5	C.reticulata	C	C	C	A	G	G	A	A	T	T	A	A	A	A	A	T	G	G	G	T	A	A	T	C	C	T	G	A	G	C	C	A	A	A	T	C	C	T	C	T	T	C	T	C	T	T	T	T
Hap6	C.medica	C	C	C	A	G	G	A	A	T	T	A	A	A	A	A	T	G	G	G	T	A	A	T	C	C	T	G	A	G	C	C	A	A	A	T	C	C	T	C	T	T	C	T	C	T	T	T	T
		81	82	83	84	85	86	87	88	89	90	91	92	93	94	95	96	97	98	99	100	101	102	103	104	105	106	107	108	109	110	111	112	113	114	115	116	117	118	119	120	121	122	123	124	125	126	127	128
Hap1	Pompia, Rhobs el arsa, C.bergamia, C.limon, C.aurantium	A	G	G	G	G	G	A	T	A	G	G	T	G	C	A	G	A	G	A	C	T	C	A	A	T	G	G	A	A	G	C	T	G	T	T	C	T	A	A	C	A	A	A	T	G	G	A	G
Hap2	C.sinensis	A	G	G	G	G	G	A	T	A	G	G	T	G	C	A	G	A	G	A	C	T	C	A	A	T	G	G	A	A	G	C	T	G	T	T	C	T	A	A	C	A	A	A	T	G	G	A	G
Hap3	C.maxima	A	G	G	G	G	G	A	T	A	G	G	T	G	C	A	G	A	G	A	C	T	C	A	A	T	G	G	A	A	G	C	T	G	T	T	C	T	A	A	C	A	A	A	T	G	G	A	G
Hap4	C.micrantha	A	G	G	G	G	G	A	T	A	G	G	T	G	C	A	G	A	G	A	C	T	C	A	A	T	G	G	A	A	G	C	T	G	T	T	C	T	A	A	C	A	A	A	T	G	G	A	G
Hap5	C.reticulata	A	G	G	G	G	G	A	T	A	G	G	T	G	C	A	G	A	G	A	C	T	C	A	A	T	G	G	A	A	G	C	T	G	T	T	C	T	A	A	C	A	A	A	T	G	G	A	G
Hap6	C.medica	A	G	G	G	G	G	A	T	A	G	G	T	G	C	A	G	A	G	A	C	T	C	A	A	T	G	G	A	A	G	C	T	G	T	T	C	T	A	A	C	A	A	A	T	G	G	A	G
		161	162	163	164	165	166	167	168	169	170	171	172	173	174	175	176	177	178	179	180	181	182	183	184	185	186	187	188	189	190	191	192	193	194	195	196	197	198	199	200	201	202	203	204	205	206	207	208
Hap1	Pompia, Rhobs el arsa, C.bergamia, C.limon, C.aurantium	G	T	C	A	A	A	T	G	A	A	T	G	C	T	T	C	T	A	T	C	G	A	A	T	A	T	C	G	A	A	A	C	T	C	G	A	T	A	A	A	G	G	A	T	G	A	A	G
Hap2	C.sinensis	G	T	A	A	A	A	T	G	A	A	T	G	C	T	T	C	T	A	T	C	G	A	A	T	A	T	C	G	A	A	A	C	T	C	G	A	T	A	A	A	G	G	A	T	G	A	A	G
Hap3	C.maxima	G	T	C	A	A	A	T	G	A	A	T	G	C	T	T	C	T	A	T	C	G	A	A	T	A	T	C	G	A	A	A	C	T	C	G	A	T	A	A	A	G	G	A	T	G	A	A	G
Hap4	C.micrantha	G	T	A	A	A	A	T	G	A	A	T	G	C	T	T	C	T	A	T	C	G	A	A	T	A	T	C	G	A	A	A	C	T	C	G	A	T	A	A	A	G	G	A	T	G	A	A	G
Hap5	C.reticulata	G	T	A	A	A	A	T	G	A	A	T	G	C	T	T	C	T	A	T	C	G	A	A	T	A	T	C	G	A	A	A	C	T	C	G	A	T	A	A	A	G	G	A	T	G	A	A	G
Hap6	C.medica	G	T	C	A	A	A	T	G	A	A	T	G	C	T	T	C	T	A	T	C	G	A	A	T	A	T	C	G	A	A	A	C	T	C	G	A	T	A	A	A	G	G	A	T	G	A	A	G
		241	242	243	244	245	246	247	248	249	250	251	252	253	254	255	256	257	258	259	260	261	262	263	264	265	266	267	268	269	270	271	272	273	274	275	276	277	278	279	280	281	282	283	284	285	286	287	288
Hap1	Pompia, Rhobs el arsa, C.bergamia, C.limon, C.aurantium	A	A	A	A	A	C	T	A	A	C	T	C	A	A	A	A	A	T	C	A	C	A	A	C	C	A	A	A	T	A	C	G	T	A	T	T	T	C	T	T	T	T	T	A	T	G	A	A
Hap2	C.sinensis	A	A	A	A	A	C	T	A	A	C	T	C	A	A	A	A	A	T	C	A	C	A	A	C	C	A	A	A	T	A	C	G	T	A	T	T	T	C	T	T	T	T	T	A	T	G	A	A
Hap3	C.maxima	A	A	A	A	A	C	T	A	A	C	T	C	A	A	A	A	A	T	C	A	C	A	A	C	C	A	A	A	T	A	C	G	T	A	T	T	T	C	T	T	T	T	T	A	T	G	A	A
Hap4	C.micrantha	A	A	A	A	A	C	T	A	A	C	T	C	A	A	A	A	A	T	C	A	C	A	A	C	C	A	A	A	T	A	C	G	T	A	T	T	C	C	T	T	T	T	T	A	T	G	A	A
Hap5	C.reticulata	A	A	A	A	A	C	T	A	A	C	T	C	A	A	A	A	A	T	C	A	C	A	A	C	C	A	A	A	T	A	C	G	T	A	T	T	T	C	T	T	T	T	T	A	T	G	A	A
Hap6	C.medica	A	A	A	A	A	C	T	A	A	C	T	C	A	A	A	A	A	T	C	A	C	A	A	C	C	A	A	A	T	A	C	G	T	A	T	T	T	C	T	T	T	T	T	A	T	G	A	A
		321	322	323	324	325	326	327	328	329	330	331	332	333	334	335	336	337	338	339	340	341	342	343	344	345	346	347	348	349	350	351	352	353	354	355	356	357	358	359	360	361	362	363	364	365	366	367	368
Hap1	Pompia, Rhobs el arsa, C.bergamia, C.limon, C.aurantium	A	T	C	G	A	T	T	C	T	A	A	G	T	T	G	A	A	G	A	A	A	G	A	A	T	C	G	A	A	T	A	T	T	C	C	C	G	G	C	T	C	A	A	A	T	C	A	T
Hap2	C.sinensis	A	T	C	G	A	T	T	C	T	A	A	G	T	T	G	A	A	G	A	A	A	G	A	A	T	C	G	A	A	T	A	T	T	C	C	C	G	G	C	T	C	A	A	A	T	C	A	T
Hap3	C.maxima	A	T	C	G	A	T	T	C	T	A	A	G	T	T	G	A	A	G	A	A	A	G	A	A	T	C	G	A	A	T	A	T	T	C	C	C	G	G	C	T	C	A	A	A	T	C	A	T
Hap4	C.micrantha	A	T	C	G	A	T	T	C	T	A	A	G	T	T	G	A	A	G	A	A	A	G	A	A	T	C	G	A	A	T	A	T	T	C	C	C	G	G	C	T	C	A	A	A	T	C	A	T
Hap5	C.reticulata	A	T	C	G	A	T	T	C	T	A	A	G	T	T	G	A	A	G	A	A	A	G	A	A	T	C	G	A	A	T	A	T	T	C	C	C	G	G	C	T	C	A	A	A	T	C	A	T
Hap6	C.medica	A	T	C	G	A	T	T	C	T	A	A	G	T	T	G	A	A	G	A	A	A	G	A	A	T	C	G	A	A	T	A	T	T	C	C	C	G	G	C	T	C	A	A	A	T	C	A	T
		401	402	403	404	405	406	407	408	409	410	411	412	413	414	415	416	417	418	419	420	421	422	423	424	425	426	427	428	429	430	431	432	433	434	435	436	437	438	439	440	441	442	443	444	445	446	447	448
Hap1	Pompia, Rhobs el arsa, C.bergamia, C.limon, C.aurantium	C	T	T	T	T	G	A	C	T	T	T	T	G	A	A	G	A	A	C	T	G	A	T	T	A	A	T	C	G	G	A	C	G	A	G	A	A	T	A	A	A	G	A	T	A	G	A	G
Hap2	C.sinensis	C	T	T	T	T	G	A	C	T	T	T	T	G	A	A	G	A	A	C	T	G	A	T	T	A	A	T	C	G	G	A	C	G	A	G	A	A	T	A	A	A	G	A	T	A	G	A	G
Hap3	C.maxima	C	T	T	T	T	G	A	C	T	T	T	T	G	A	A	G	A	A	C	T	G	A	T	T	A	A	T	C	G	G	A	C	G	A	G	A	A	T	A	A	A	G	A	T	A	G	A	G
Hap4	C.micrantha	C	T	T	T	T	G	A	C	T	T	T	T	G	A	A	G	A	A	C	T	G	A	T	T	A	A	T	C	G	G	A	C	G	A	G	A	A	T	A	A	A	G	A	T	A	G	A	G
Hap5	C.reticulata	C	T	T	T	T	G	A	C	T	T	T	T	G	A	A	G	A	A	C	T	G	A	T	T	A	A	T	C	G	G	A	C	G	A	G	A	A	T	A	A	A	G	A	T	A	G	A	G
Hap6	C.medica	C	T	T	T	T	G	A	C	T	T	T	T	G	A	A	G	A	A	C	T	G	A	T	T	A	A	T	C	G	G	A	C	G	A	G	A	A	T	A	A	A	G	A	T	A	G	A	G
		481	482	483	484	485	486	487	488	489	490	491	492	493	494	495	496	497	498	499	500	501	502	503	504	505	506	507	508	509	510	511	512	513	514	515	516	517	518	519	520	521	522	523	524	525	526	527	528
Hap1	Pompia, Rhobs el arsa, C.bergamia, C.limon, C.aurantium	A	C	A	A	T	G	A	A	A	T	T	T	A	G	A	G	T	A	A	A	A	G	G	A	A	A	A	T	C	C	G	T	C	G	A	C	T	T	T	A	G	A	A	A	T	C	G	T
Hap2	C.sinensis	A	C	A	A	T	G	A	A	A	T	T	T	A	G	A	G	T	A	A	A	A	G	G	A	A	A	A	T	C	C	G	T	C	G	A	C	T	T	T	A	G	A	A	A	T	C	G	T
Hap3	C.maxima	A	C	A	A	T	G	A	A	A	T	T	T	A	G	A	G	T	A	A	A	A	G	G	A	A	A	A	T	C	C	G	T	C	G	A	C	T	T	T	A	G	A	A	A	T	C	G	T
Hap4	C.micrantha	A	C	A	A	T	G	A	A	A	T	T	T	A	G	A	G	T	A	A	A	A	G	G	A	A	A	A	T	C	C	G	T	C	G	A	C	T	T	T	A	G	A	A	A	T	C	G	T
Hap5	C.reticulata	A	C	A	A	T	G	A	A	A	T	T	T	A	G	A	G	T	A	A	A	A	G	G	A	A	A	A	T	C	C	G	T	C	G	A	C	T	T	T	A	G	A	A	A	T	C	G	T
Hap6	C.medica	A	C	A	A	T	G	A	A	A	T	T	T	A	G	A	G	T	A	A	A	A	G	G	A	A	A	A	T	C	C	G	T	C	G	A	C	T	T	T	A	G	A	A	A	T	C	G	T
[truncated: 32 more columns]
